# Supplementary material for: NG-Tax, a highly accurate and validated pipeline for analysis of 16S rRNA amplicons from complex biomes
Source: F1000Res. 2018 Nov 23;5:1791. Originally published 2016 Jul 22. [Version 2] doi: 10.12688/f1000research.9227.2 (PMC6419982; doi:10.12688/f1000research.9227.2)
Supplement: Raw data of NG-Tax pipeline for analysis of 16S rRNA amplicons from complex biome [file f1000research-5-18667-s0000.tgz]

Archive with 1 entries (1 files):
- 29a888b8-2acd-4783-bd99-cd03cb48685b_Dataset_1_v2.zip
