# Supplementary material for: NG-Tax, a highly accurate and validated pipeline for analysis of 16S rRNA amplicons from complex biomes
Source: F1000Res. 2018 Nov 23;5:1791. Originally published 2016 Jul 22. [Version 2] doi: 10.12688/f1000research.9227.2 (PMC6419982; doi:10.12688/f1000research.9227.2)
Supplement: Supplementary file 5 [file f1000research-5-18667-s0004.tgz]

Archive with 1 entries (1 files):
- 6dd926f3-0e17-420b-bc69-af7dcbd654c9_Supplementary_Figure_4._Primer_coverage.tif
